# Supplementary material for: Attitudinal dataset for mediating the effects of public acceptance on bus reform scheme in a developing country context
Source: Data Brief. 2019 May 23;25:104035. doi: 10.1016/j.dib.2019.104035 (PMC6554231; doi:10.1016/j.dib.2019.104035)
Supplement: Supplementary file 2 — Multimedia component 2 [file mmc2.txt]

Q1	Q2	Q3	Q4	Q5	Q6	Q7	Q8	Q9	Q10	Q11	Q12	Q13	Q14	Q15
4	4	3	4	3	4	2	3	3	3	2	2	2	4	3
3	3	3	4	4	4	2	4	3	3	2	3	2	4	4
3	3	3	3	3	3	2	2	2	2	2	3	3	3	3
2	3	3	3	3	3	2	2	3	2	2	2	4	3	3
3	3	2	3	3	3	2	3	3	3	3	2	3	3	3
4	3	3	4	3	3	2	3	2	3	2	2	2	3	3
3	3	3	3	3	2	2	2	2	2	3	3	3	3	3
3	3	3	3	3	2	2	2	2	2	2	3	3	3	3
3	3	3	3	3	2	2	3	3	2	2	3	3	3	3
3	3	3	3	4	3	2	3	3	2	2	3	3	3	3
4	3	3	4	2	3	1	3	3	3	2	2	2	4	4
4	3	3	3	3	3	3	3	2	2	1	3	1	3	3
3	3	2	3	3	3	2	3	3	3	2	3	3	3	3
3	4	2	4	3	3	2	4	3	3	3	1	2	4	3
3	3	3	3	3	2	2	2	2	3	2	3	3	3	3
3	4	2	3	3	3	2	4	4	4	3	2	3	3	3
4	3	2	3	3	3	2	3	3	3	2	2	3	3	3
3	4	2	3	3	3	2	3	4	4	3	1	3	3	3
2	3	2	3	3	2	3	2	3	3	2	3	3	3	3
3	3	3	3	3	4	2	3	3	3	2	3	3	3	3
3	3	3	4	3	3	2	4	3	3	2	2	2	3	3
3	3	3	3	3	2	2	3	3	3	2	3	2	3	3
3	3	3	3	4	4	2	3	3	3	2	3	2	3	3
4	4	3	4	4	3	3	2	2	2	2	3	2	3	3
3	3	3	4	3	3	2	3	3	2	2	3	2	4	4
3	3	3	3	3	3	2	4	3	4	2	4	2	3	3
3	4	2	3	2	2	3	3	2	2	2	2	1	3	3
3	3	2	3	3	3	3	2	3	2	3	2	2	3	3
3	3	3	3	4	3	2	4	3	4	3	3	3	3	3
3	4	3	3	4	3	2	3	2	2	3	3	2	3	3
3	3	3	3	3	2	2	2	3	2	2	3	2	3	3
3	3	2	3	3	2	2	3	2	2	3	2	2	3	2
3	3	3	4	4	4	1	3	3	3	4	2	4	3	3
3	3	3	3	3	4	2	2	3	2	2	3	2	3	3
4	4	3	4	4	4	1	4	3	4	3	1	3	4	3
4	4	4	4	3	3	1	3	1	2	2	2	3	4	4
4	3	3	4	1	3	2	4	3	3	3	3	3	4	4
4	2	2	3	3	2	2	3	3	3	2	3	2	2	2
3	2	1	3	3	4	2	3	3	4	3	3	1	2	1
4	3	3	3	3	3	2	2	3	2	3	3	3	3	3
3	3	3	3	3	4	2	4	3	3	2	3	3	3	3
1	1	2	2	2	3	3	3	3	4	4	3	1	2	1
2	3	3	4	3	2	3	4	4	4	3	4	4	3	1
4	3	3	4	2	2	2	2	3	3	4	3	3	4	3
3	3	2	1	4	3	2	2	4	3	2	4	3	3	3
3	3	3	3	4	3	2	3	2	4	2	4	4	3	3
2	3	2	3	4	4	3	3	4	3	3	4	4	3	2
3	3	2	3	3	3	3	3	3	2	2	2	3	3	3
2	3	2	3	4	3	2	4	3	4	2	3	3	3	2
3	3	3	3	4	4	2	3	3	3	2	1	4	3	3
3	3	3	3	4	3	2	4	2	3	2	3	2	3	3
3	2	3	4	3	2	3	3	3	2	3	4	3	3	3
2	3	2	3	3	3	2	3	3	3	4	3	2	4	3
3	3	3	3	3	3	1	2	2	2	3	3	3	3	3
3	3	3	3	3	3	2	3	4	4	2	4	1	3	4
3	3	3	3	3	2	2	2	3	2	3	3	3	3	3
3	3	3	3	3	3	2	3	3	2	2	3	3	3	3
4	4	3	4	4	4	2	3	2	3	3	3	3	3	3
4	4	4	3	3	3	2	2	3	3	3	3	3	3	3
4	4	3	3	3	2	2	2	3	2	2	4	2	4	4
3	3	3	3	3	3	2	3	3	3	3	3	3	3	3
3	3	3	3	3	3	2	3	3	2	3	3	3	3	3
4	4	4	3	4	3	2	1	4	4	3	3	4	2	3
1	3	2	2	2	3	1	3	3	2	3	2	3	3	4
3	3	3	3	3	3	2	3	3	3	3	3	3	3	3
4	4	4	3	2	3	4	3	4	4	3	1	3	4	4
2	3	2	3	2	3	3	2	3	2	3	2	3	2	3
4	3	3	4	3	2	2	3	3	3	2	3	2	4	4
3	3	2	3	3	2	1	3	3	4	3	4	3	3	3
1	1	1	4	4	3	2	3	3	2	2	3	4	3	3
2	3	3	3	4	3	2	4	3	3	2	3	4	2	2
4	3	3	3	4	3	1	3	2	3	2	3	2	4	4
3	3	3	3	3	2	3	3	3	3	3	2	3	1	2
3	3	3	3	3	3	3	3	3	2	3	3	3	3	3
2	2	3	2	3	1	2	3	3	2	2	3	3	3	3
3	3	3	3	3	3	2	2	3	2	3	3	3	3	3
4	4	3	4	4	3	3	3	2	3	3	2	2	4	3
4	4	4	4	2	2	1	2	3	2	1	3	1	4	4
4	4	4	4	4	4	4	1	1	1	1	1	1	4	4
3	3	2	4	3	3	3	2	3	2	2	2	2	3	2
4	3	2	3	3	3	3	2	4	3	3	3	2	3	3
4	3	2	4	4	3	3	4	2	2	3	4	3	3	3
3	3	3	3	3	2	2	3	3	2	3	2	3	3	3
3	3	2	2	2	2	3	2	3	3	3	3	2	3	3
4	4	2	4	3	3	3	4	4	4	3	4	2	3	3
3	3	3	3	2	2	3	3	3	3	3	2	3	3	3
4	4	3	4	3	2	2	4	3	2	2	3	2	3	1
3	3	2	3	2	3	1	2	3	2	3	2	3	2	3
3	3	2	2	3	2	2	3	2	3	2	3	2	3	3
4	3	2	3	3	3	3	2	2	2	2	3	2	3	3
4	4	4	4	3	3	2	3	3	3	2	3	2	3	4
3	3	2	3	2	2	2	3	3	3	3	2	3	3	3
4	4	3	3	3	3	3	3	3	3	3	3	2	3	3
4	4	3	4	3	3	3	3	3	3	2	3	3	3	3
4	4	3	4	3	3	3	3	3	3	1	2	2	3	3
4	3	2	3	3	3	2	2	2	2	3	2	3	2	1
3	3	2	3	3	4	3	3	2	3	4	4	2	3	3
3	2	2	2	2	3	3	2	2	3	2	3	3	2	3
3	3	2	3	3	3	2	3	3	3	2	3	3	3	3
3	3	3	3	3	3	2	3	3	3	2	3	3	3	3
3	3	3	3	3	2	2	3	2	3	3	3	3	3	3
3	3	3	3	4	2	2	3	2	3	3	3	3	3	3
3	4	3	3	4	2	2	3	3	2	2	3	1	4	4
2	3	2	3	4	2	2	2	2	3	3	3	3	3	2
3	4	2	3	4	3	2	3	3	3	2	3	3	4	3
4	4	3	4	4	2	2	2	3	3	3	3	3	4	3
3	3	3	3	4	4	3	3	2	3	2	3	2	3	3
3	4	3	3	4	3	2	3	3	3	3	3	2	4	3
3	4	2	3	4	1	2	2	3	2	2	3	2	4	3
3	3	3	3	3	3	2	3	2	3	3	3	3	3	3
3	4	2	3	4	3	2	3	3	3	3	3	3	4	3
4	3	3	3	3	4	2	3	3	3	2	3	3	3	3
3	3	3	3	3	3	2	2	4	3	2	3	3	3	3
3	3	3	3	3	3	3	3	3	2	3	3	2	3	3
4	3	3	4	4	3	2	2	2	2	2	3	2	4	4
3	3	3	2	3	4	3	2	3	2	3	3	3	4	3
3	3	3	3	3	3	3	3	3	3	2	4	3	3	3
3	3	3	3	3	3	3	3	1	3	3	3	2	3	3
4	3	3	3	3	3	2	3	3	3	3	3	3	3	3
4	2	3	2	3	2	1	1	1	1	2	2	1	3	3
3	3	2	3	4	3	3	3	2	3	2	3	4	3	3
4	4	3	4	2	2	2	4	3	3	2	3	2	4	4
3	3	1	3	3	3	4	3	2	4	2	3	3	3	3
2	3	3	3	3	2	2	2	3	3	3	3	3	3	3
2	3	2	2	4	4	2	3	3	3	3	3	3	3	2
3	3	3	3	3	3	2	3	3	3	2	1	3	3	3
4	3	3	3	3	2	2	3	2	3	2	3	2	3	3
4	4	3	3	3	2	2	3	3	3	2	3	3	4	3
2	4	1	3	2	2	3	4	3	4	1	4	3	3	2
3	4	3	4	4	2	2	3	3	3	2	2	2	3	3
4	4	3	4	3	3	2	2	2	2	1	1	3	4	3
2	3	3	2	3	3	2	2	3	4	3	1	2	2	2
4	4	3	4	3	3	3	4	3	3	1	1	2	3	4
3	3	2	3	4	3	3	4	3	3	3	3	4	3	2
4	3	2	3	3	3	2	3	3	3	3	2	1	4	3
3	3	3	2	3	3	2	2	2	2	1	2	1	3	3
3	3	3	3	3	3	3	2	3	3	3	2	3	3	3
3	2	3	3	3	3	2	3	3	3	3	3	2	3	3
3	3	3	3	3	3	3	3	3	3	3	2	2	3	3
2	3	3	2	3	3	2	4	3	3	3	3	4	3	2
3	3	2	3	4	3	2	3	3	3	3	3	2	3	3
3	3	3	3	4	1	4	4	4	4	3	3	2	3	3
3	3	3	3	4	3	2	2	2	2	3	2	2	3	3
3	3	3	3	3	3	2	3	3	3	2	4	3	4	3
2	3	2	2	3	3	1	3	3	3	3	3	4	3	2
4	3	3	4	3	2	2	3	4	3	3	2	3	4	4
3	3	3	3	3	3	2	3	3	2	2	3	3	3	3
3	3	3	3	3	3	3	3	3	4	1	3	2	4	3
3	3	3	3	3	2	2	2	4	3	2	2	2	3	3
4	3	3	4	3	3	1	3	3	3	2	3	2	3	4
4	3	2	3	3	2	2	3	3	3	2	3	3	3	3
4	4	3	4	4	4	2	2	2	2	2	3	2	3	4
3	3	3	3	3	3	2	3	2	3	3	3	2	3	3
3	3	3	3	4	3	2	2	2	2	2	3	2	3	3
2	3	3	3	4	4	2	3	3	4	4	4	3	3	2
4	3	2	3	3	2	3	3	2	3	2	2	3	4	4
4	3	2	3	3	2	3	3	2	3	2	2	3	4	4
4	3	3	3	3	2	2	3	4	3	2	3	4	3	3
3	3	1	3	2	2	2	4	3	4	2	2	3	3	3
3	3	3	3	3	3	3	3	3	3	3	2	3	3	2
2	3	3	3	3	3	2	4	3	3	3	2	2	3	3
2	3	3	3	3	2	2	3	4	3	3	2	3	3	2
2	3	3	3	3	4	2	3	4	3	4	2	2	2	2
3	3	3	3	3	3	2	3	3	3	2	2	2	3	3
2	3	2	2	4	3	3	3	3	3	3	2	3	3	3
3	3	3	2	3	4	2	3	2	2	2	3	4	3	2
3	3	4	3	3	3	2	3	3	3	3	3	2	3	3
4	3	3	4	3	3	2	3	3	3	2	3	3	3	3
3	3	3	3	4	3	2	3	3	3	1	3	2	3	3
4	4	2	4	3	2	3	3	3	3	1	3	2	4	4
1	1	4	4	4	3	1	4	2	3	3	3	3	4	4
3	3	3	3	3	3	4	4	4	2	3	2	4	4	4
3	3	2	3	3	3	2	3	3	3	2	3	3	3	3
3	2	3	3	3	3	2	3	3	3	2	3	3	3	3
3	3	3	4	3	3	3	2	3	3	2	1	1	3	3
3	3	3	3	3	3	2	3	3	3	2	3	3	3	3
3	4	3	4	3	2	4	3	3	2	3	3	3	3	3
3	3	3	3	3	3	2	3	3	3	2	3	3	3	3
4	3	2	4	3	3	3	3	4	3	3	4	2	3	3
2	3	2	3	3	3	2	3	3	3	3	3	3	3	3
3	3	3	3	3	3	2	3	3	3	3	3	2	3	3
3	3	3	3	3	3	2	3	3	3	2	3	3	3	3
3	3	3	3	3	3	2	3	3	2	2	3	2	3	3
2	3	3	2	4	4	3	2	3	2	3	2	3	3	3
3	3	3	3	3	3	2	4	4	3	2	4	1	3	3
3	4	3	3	4	3	2	2	3	2	3	3	3	4	3
3	3	3	3	3	3	2	3	3	3	2	3	3	3	3
3	4	3	3	4	4	2	4	3	3	2	3	3	3	3
4	3	2	2	3	4	2	3	4	4	2	3	2	3	3
3	3	3	3	3	3	2	3	3	3	2	3	3	3	3
4	3	3	3	4	3	2	3	2	3	1	2	1	4	3
3	3	3	4	4	4	2	4	3	4	3	3	3	3	3
3	3	3	3	3	3	2	3	3	3	2	3	3	3	3
3	4	3	3	4	3	2	3	3	2	2	3	3	4	4
3	3	3	4	3	3	2	3	2	3	2	3	3	3	3
4	3	3	3	3	3	2	3	3	3	2	3	3	3	3
4	3	3	3	3	3	2	3	3	3	2	3	3	3	3
3	3	3	3	3	3	2	3	3	3	2	3	3	3	3
4	3	3	3	3	3	2	3	3	3	2	3	3	3	3
3	3	4	3	3	3	2	4	2	2	2	4	2	3	3
4	3	3	3	3	3	2	3	3	3	2	3	3	3	3
3	3	3	3	3	3	2	3	3	3	2	3	3	3	3
3	3	3	3	3	3	3	2	2	2	3	4	3	3	3
3	3	2	3	4	4	3	4	3	3	3	4	3	3	3
3	3	3	3	3	3	2	3	3	3	2	3	3	3	3
3	3	3	3	3	3	1	3	3	3	2	2	3	1	3
3	3	3	3	3	2	2	3	3	3	2	3	2	3	3
4	3	3	4	3	3	3	3	3	3	2	3	3	3	3
4	4	4	4	3	2	3	3	3	3	2	2	2	4	4
3	3	2	3	3	3	2	2	2	3	2	3	3	3	3
4	4	3	3	3	3	1	3	3	2	2	4	1	3	4
4	4	3	3	3	3	1	3	3	1	2	1	2	1	2
3	3	3	3	3	3	2	3	3	2	2	2	2	3	3
3	3	3	4	3	3	2	3	3	3	2	2	2	4	3
3	3	3	3	3	3	2	4	3	2	2	3	2	3	3
4	3	3	3	3	3	2	4	3	4	2	3	3	3	3
4	3	3	3	2	3	2	3	3	3	2	3	3	3	3
3	4	4	3	3	3	3	2	3	3	2	2	2	3	3
3	3	3	3	3	4	2	3	3	3	3	3	3	3	3
3	3	3	3	3	3	3	3	3	3	3	3	3	3	3
3	3	2	3	3	3	3	4	4	3	3	3	3	4	4
1	3	2	3	3	3	2	3	3	3	3	3	3	3	3
3	3	3	3	4	4	2	3	3	4	2	2	2	3	3
3	3	3	3	4	4	2	3	3	4	2	2	2	3	3
1	2	1	3	4	3	1	1	1	1	3	2	1	1	4
3	3	2	3	3	3	3	4	3	3	2	3	3	3	3
3	3	2	3	3	3	3	4	3	3	2	3	3	3	3
3	3	2	3	3	4	2	3	3	3	3	3	3	3	3
3	4	3	3	3	3	2	3	3	3	2	3	3	4	3
3	3	3	3	3	3	2	2	2	2	2	3	2	3	3
3	3	4	3	3	3	2	3	3	3	2	3	1	4	4
3	3	2	3	3	3	2	3	3	4	3	4	1	4	4
3	3	3	3	2	2	2	3	3	3	2	3	2	3	3
3	3	3	3	3	3	2	3	3	3	3	3	3	3	2
3	3	1	4	3	3	2	2	3	3	3	3	3	3	3
3	3	3	3	3	3	2	4	4	3	2	2	3	3	3
4	3	3	3	3	2	2	2	3	2	2	3	3	3	3
3	3	3	3	4	3	3	2	2	3	2	2	3	3	3
3	3	3	3	3	2	3	2	2	2	2	2	3	3	3
3	3	3	3	4	4	3	3	3	3	3	2	3	3	2
3	3	3	3	3	4	1	3	3	3	2	3	4	3	3
3	3	3	4	4	4	1	4	4	4	3	2	3	3	2
3	4	3	2	4	4	2	3	3	3	1	4	4	3	3
2	3	3	3	3	3	2	3	2	3	3	2	2	3	3
3	3	3	2	4	3	2	3	3	3	3	4	4	3	3
3	4	3	3	3	4	1	4	4	3	2	3	3	4	3
3	3	3	3	3	2	3	3	3	4	4	4	4	3	3
3	3	3	3	3	2	3	3	3	3	3	3	3	3	3
3	4	4	3	4	3	2	3	3	2	2	2	1	3	3
3	3	3	3	3	2	3	3	3	3	2	3	2	3	3
3	3	3	3	3	3	3	4	3	4	3	2	3	3	4
3	3	2	3	3	3	3	4	3	4	3	2	3	3	3
3	4	4	3	3	3	2	3	3	3	2	3	3	3	3
4	3	3	4	3	3	2	4	3	3	2	2	2	3	3
4	3	3	3	4	4	2	3	3	2	3	3	3	3	3
3	3	3	3	4	4	2	2	2	3	3	2	3	3	3
2	3	3	3	3	4	2	4	2	3	2	3	2	3	3
4	4	3	4	4	3	1	2	2	2	1	3	2	4	4
3	3	3	3	3	3	3	3	3	2	2	2	2	3	3
4	4	3	3	4	3	2	2	2	2	2	3	2	4	3
3	4	3	3	3	3	3	3	3	3	3	4	3	3	3
2	4	2	2	4	4	1	4	3	4	3	3	4	3	3
3	3	3	3	3	3	2	3	2	2	2	3	2	3	3
3	4	2	3	3	3	2	3	3	4	2	2	2	4	3
3	3	2	2	3	4	2	4	3	4	4	3	4	3	2
3	3	3	4	4	4	1	3	3	4	3	4	4	3	4
4	3	3	3	3	4	2	2	3	3	2	3	3	3	3
4	3	3	3	3	3	2	2	3	3	2	2	2	4	3
4	3	3	4	3	4	2	3	3	3	2	3	3	3	3
3	3	3	3	3	3	2	3	2	2	2	3	3	3	3
3	3	3	3	3	3	2	3	1	1	1	3	2	3	3
3	3	3	3	4	4	2	3	3	3	4	4	4	3	3
3	3	3	3	4	3	2	3	2	2	2	3	2	3	3
3	2	3	3	2	3	2	3	3	3	3	3	3	1	3
4	4	3	3	3	3	3	2	2	2	1	3	2	3	3
3	3	2	3	4	2	3	3	3	2	2	3	2	3	4
4	4	3	4	4	4	2	4	2	3	2	3	2	4	4
3	3	3	3	2	2	2	3	3	2	2	3	1	4	4
3	3	2	3	4	4	3	4	2	2	2	3	1	4	4
3	3	3	3	4	4	3	4	2	3	3	3	3	3	3
3	3	3	3	4	2	3	3	2	2	3	3	3	4	4
3	3	3	3	3	3	3	3	3	3	2	2	2	4	4
4	4	3	4	2	1	3	4	4	4	1	3	1	4	4
1	2	2	2	3	4	2	3	2	2	3	3	2	3	3
4	4	4	4	4	4	1	2	2	1	2	3	3	3	3
3	3	4	3	3	3	2	2	3	2	3	3	2	3	3
3	3	3	3	3	3	2	3	3	3	2	2	3	3	3
3	3	2	3	4	4	2	3	3	4	2	3	3	3	3
4	4	3	4	3	3	2	4	3	3	1	1	2	4	4
3	3	3	3	3	4	3	3	4	4	3	3	3	3	2
3	3	3	3	3	3	3	4	4	3	3	3	3	3	3
4	3	3	3	4	4	1	3	3	4	2	3	2	4	3
3	3	3	3	3	3	2	3	2	2	2	3	3	3	3
2	3	2	3	3	4	2	3	2	2	3	3	3	3	3
3	3	2	3	3	3	2	2	3	3	2	3	3	3	3
3	3	3	3	3	3	3	3	4	3	1	3	3	3	3
4	3	3	3	4	3	3	2	3	3	2	3	3	3	3
4	4	3	4	4	4	1	4	2	4	1	4	4	4	4
3	3	3	3	4	4	3	4	3	3	2	3	2	4	4
4	4	3	3	3	2	3	4	2	3	2	3	3	3	3
3	4	4	3	4	3	2	4	4	2	2	2	1	3	4
3	4	3	3	4	4	2	3	3	3	3	4	3	3	3
3	3	3	3	3	3	2	3	3	3	3	3	3	3	3
3	3	3	3	3	3	2	3	3	3	3	3	2	3	3
3	3	3	3	3	4	2	3	3	3	3	4	3	3	3
2	3	3	3	3	3	2	3	3	3	3	3	3	3	3
3	3	3	3	4	2	2	3	3	3	3	4	2	3	3
3	3	3	3	3	3	2	2	3	3	3	4	4	3	3
4	4	3	4	3	2	1	2	2	2	2	3	2	4	4
4	3	3	4	3	3	2	2	2	2	2	2	2	4	4
3	3	3	4	4	2	2	3	3	3	2	3	3	3	3
3	3	2	3	4	4	1	3	3	3	2	3	3	3	3
3	3	3	3	4	4	1	3	2	2	2	3	3	3	2
4	4	3	4	4	4	1	3	2	3	2	1	3	4	3
4	3	3	4	3	3	2	3	3	3	2	2	3	3	4
4	4	3	4	3	3	2	3	3	3	1	3	2	4	4
4	4	3	4	3	3	2	4	3	4	2	3	2	4	4
3	3	3	3	3	3	3	3	3	3	3	2	3	3	3
3	3	3	3	3	3	2	2	2	2	2	2	2	3	3
4	4	3	4	3	3	1	4	3	3	2	3	2	4	4
3	3	2	3	4	4	2	2	2	2	2	2	3	3	3
3	3	3	3	3	3	2	3	2	2	2	3	4	3	3
3	3	3	3	3	3	2	2	3	3	2	3	2	3	3
1	2	1	2	3	4	2	2	3	4	3	3	4	1	2
4	4	3	3	4	3	2	3	3	3	2	2	3	3	3
3	3	3	3	3	3	1	2	2	2	2	3	2	3	4
3	2	2	2	3	3	3	4	3	3	3	3	2	2	3
4	3	3	4	4	4	2	3	3	3	2	2	2	3	3
3	3	3	3	4	2	2	4	3	4	2	3	3	3	2
3	3	2	4	2	3	3	4	3	3	2	1	2	3	3
3	3	3	3	3	3	3	3	3	3	2	2	3	3	3
3	3	3	3	4	4	3	4	3	3	3	3	4	3	3
3	4	3	3	4	4	3	4	3	3	3	4	4	3	3
4	3	3	3	3	3	2	2	2	3	2	3	3	3	3
2	1	3	2	1	4	3	2	1	4	1	2	3	4	3
1	1	1	1	1	1	1	1	2	2	3	3	1	1	1
3	3	3	3	4	3	2	3	3	2	2	3	3	3	3
4	4	4	4	4	4	1	3	3	3	2	4	1	4	4
3	4	3	3	3	3	2	2	2	3	2	4	3	3	3
3	3	3	3	3	4	1	3	1	2	2	3	3	3	3
3	3	2	3	4	4	2	3	2	3	2	3	3	3	3
3	3	3	3	3	2	2	3	3	3	3	3	3	3	3
1	2	2	1	4	2	4	3	3	4	4	4	1	1	1
1	2	2	2	4	2	4	4	4	4	4	4	1	3	1
3	3	2	3	3	3	3	3	4	3	4	2	2	3	2
2	3	2	3	4	3	3	3	2	3	3	3	4	2	2
1	2	2	2	2	2	3	3	3	3	3	1	1	4	2
3	3	2	2	3	3	3	3	3	3	2	3	2	3	2
3	3	3	3	3	3	3	3	2	3	2	2	3	3	3
4	3	2	3	4	3	2	4	4	3	3	3	2	3	3
3	3	3	3	3	2	4	3	4	3	3	2	3	3	3
3	2	2	3	4	4	2	3	2	3	3	3	3	3	3
4	3	3	3	3	4	1	2	4	4	2	4	2	4	4
4	3	2	3	1	3	2	3	2	3	2	3	3	2	3
3	3	2	3	3	3	2	3	2	3	3	3	3	3	3
3	3	3	3	3	3	3	3	3	2	2	3	2	3	3
4	4	3	3	3	3	2	3	3	3	2	3	2	3	3
3	3	3	3	3	3	2	3	2	2	2	3	3	3	3
3	3	3	3	3	3	3	2	2	3	2	3	3	3	3
4	3	3	3	3	3	1	3	3	2	2	2	3	4	4
3	3	3	3	3	3	2	2	2	2	3	3	2	3	3
3	3	3	3	2	3	2	3	3	3	3	3	2	3	3
3	4	3	3	3	3	2	3	3	3	2	3	2	4	4
3	3	3	4	3	3	1	3	4	3	2	4	2	4	4
3	3	3	3	3	3	2	3	3	3	3	3	3	3	3
4	3	3	3	3	4	2	3	3	2	2	3	1	3	3
3	3	3	4	4	3	2	4	4	3	3	1	4	3	3
3	3	3	3	3	2	2	3	3	3	2	4	2	3	3
4	4	4	4	4	3	1	4	4	3	2	1	3	1	4
3	4	2	3	4	3	3	2	3	3	1	4	4	4	3
3	2	2	2	3	4	3	4	2	3	3	3	3	2	4
4	4	3	3	3	3	2	3	4	3	3	3	3	3	3
3	3	3	3	3	3	2	4	3	3	2	4	2	3	3
4	4	3	4	3	3	2	3	3	4	2	4	1	4	4
3	4	2	3	3	2	2	3	2	3	3	3	2	3	3
3	3	3	3	3	1	2	3	2	3	3	3	4	3	3
4	3	3	4	3	3	2	3	3	3	2	3	3	3	4
3	3	2	3	3	2	3	3	3	3	3	3	2	3	3
4	4	2	3	3	3	2	3	3	3	2	2	2	3	3
3	4	3	2	3	3	2	2	3	3	3	3	3	3	3
3	3	3	4	3	3	2	4	3	2	3	3	2	3	3
3	3	3	3	4	3	2	3	2	2	2	3	4	3	3
4	4	4	4	4	4	3	4	4	3	3	3	3	3	3
4	3	2	3	3	3	2	3	3	3	3	3	1	4	4
3	3	2	3	4	3	2	3	2	3	2	3	4	3	3
4	3	3	3	3	3	2	1	1	1	1	2	1	3	3
4	4	3	3	3	4	3	3	4	4	2	3	2	3	3
4	4	2	3	4	2	2	3	3	3	2	3	2	3	3
4	4	3	4	4	4	4	4	4	4	2	4	2	4	4
3	3	3	3	3	3	1	3	2	3	2	2	2	3	3
2	2	2	2	4	3	3	3	4	4	3	3	3	2	2
3	4	3	3	3	3	2	3	3	2	2	2	3	1	3
3	4	3	3	3	3	2	3	2	3	2	2	2	4	4
3	4	3	3	3	3	2	3	3	3	2	3	3	3	3
4	3	3	3	4	3	2	3	3	1	2	3	1	4	3
3	3	2	3	3	3	2	2	2	2	2	4	2	4	4
4	4	3	3	4	3	2	3	3	3	2	3	2	3	3
3	3	3	3	3	3	2	3	2	3	2	3	2	3	3
2	3	2	3	3	3	2	2	2	3	3	3	3	3	2
3	4	3	3	3	3	2	3	3	3	2	3	2	3	3
3	3	3	2	3	2	4	3	4	3	3	2	3	3	3
3	3	2	3	2	4	3	3	3	3	3	2	3	3	2
4	4	3	4	3	3	1	4	4	4	2	4	2	1	1
3	1	3	4	1	3	1	4	4	4	1	4	1	4	4
3	4	4	3	4	4	2	4	4	4	3	1	4	3	2
1	3	3	3	4	3	2	4	3	3	3	4	1	3	2
2	3	3	4	4	3	2	4	3	3	3	4	3	3	3
3	3	2	3	4	4	3	4	2	3	2	3	4	3	3
1	4	4	4	4	4	1	2	3	2	2	2	2	3	2
3	3	2	3	4	4	3	4	4	4	2	1	2	3	2
3	3	3	3	3	3	2	3	2	3	2	3	2	3	3
4	3	3	2	4	3	2	3	3	2	3	3	4	3	3
4	4	3	4	3	2	2	3	3	3	2	2	2	4	3
1	3	3	3	3	3	2	3	3	3	2	3	2	3	3
3	3	2	2	2	3	2	3	2	4	2	2	2	3	3
3	4	3	3	3	3	2	3	3	3	2	3	2	3	3
2	3	2	2	4	4	3	2	3	3	4	3	3	3	2
1	3	2	4	4	3	3	3	3	3	3	2	1	3	3
1	3	2	1	4	4	3	1	1	2	2	2	3	1	1
3	3	2	3	4	4	2	2	3	2	4	2	3	3	2
2	3	2	3	4	3	3	3	3	3	4	3	3	3	2
1	3	3	3	4	3	1	2	3	3	2	1	2	3	3
4	3	2	3	3	2	2	3	3	3	2	2	2	3	3
3	3	2	3	4	3	3	3	3	3	2	3	3	3	3
3	3	2	3	4	4	4	3	3	3	2	3	3	3	2
3	4	3	3	3	3	2	3	2	3	2	3	2	4	3
3	3	2	3	3	3	3	3	2	2	2	3	2	3	3
3	3	2	3	4	2	4	3	2	3	3	1	1	3	3
4	3	2	4	3	3	3	3	3	3	2	2	2	3	3
3	3	3	3	3	3	3	3	2	3	2	3	3	3	3
4	4	4	4	3	4	2	3	3	3	2	3	2	4	3
4	4	3	4	3	3	3	3	3	4	2	3	2	4	4
3	3	2	3	3	3	3	2	2	2	2	3	3	3	2
3	3	2	3	3	4	3	2	2	2	2	3	3	3	2
3	3	2	2	4	4	3	3	2	3	2	3	3	3	3
3	3	2	3	3	2	3	2	3	3	2	2	1	2	2
3	4	2	3	3	4	3	3	3	3	2	3	3	3	3
3	4	2	3	3	3	3	3	3	3	2	3	3	3	4
3	4	2	3	4	3	4	3	3	3	2	2	1	3	3
3	3	2	3	3	3	3	2	2	2	2	3	1	3	3
2	3	2	3	3	1	2	2	2	3	2	2	2	3	2
3	3	3	3	3	3	3	3	2	3	2	1	2	3	3
3	4	2	3	4	3	3	3	4	4	3	3	3	4	3
3	3	3	3	3	3	2	2	3	2	2	2	3	3	3
4	4	4	4	4	4	1	3	4	2	1	4	1	4	4
3	3	3	4	3	3	2	4	2	3	2	2	3	3	3
4	3	3	3	4	3	2	2	2	1	2	3	3	3	3
3	3	2	3	4	3	2	4	3	4	3	4	1	3	3
3	3	3	3	3	3	2	3	3	3	2	3	3	3	3
3	3	3	3	4	3	2	2	3	3	3	3	3	3	3
